# Supplementary material for: Conducting the RBD of SARS-CoV-2 Omicron Variant with Phytoconstituents from Euphorbia dendroides to Repudiate the Binding of Spike Glycoprotein Using Computational Molecular Search and Simulation Approach
Source: Molecules. 2022 May 4;27(9):2929. doi: 10.3390/molecules27092929 (PMC9099834; doi:10.3390/molecules27092929)
Supplement: Supplementary file 1 [file molecules-27-02929-s001.zip]

Archive with 1 entries (1 files):
- molecules-1688603-supplementary.pdf
